# Supplementary material for: Osteoclasts Differentiation from Murine RAW 264.7 Cells Stimulated by RANKL: Timing and Behavior
Source: Biology (Basel). 2021 Feb 4;10(2):117. doi: 10.3390/biology10020117 (PMC7915339; doi:10.3390/biology10020117)
Supplement: Supplementary file 1 [file biology-10-00117-s001.zip]

Archive with 1 entries (1 files):
- biology-1074727-supplementary.mp4
